# Supplementary material for: Selection of the critical effect size alters hazard characterization – a retrospective analysis of key studies used for risk assessments of PFAS
Source: Front Toxicol. 2025 Mar 14;7:1525089. doi: 10.3389/ftox.2025.1525089 (PMC11949891; doi:10.3389/ftox.2025.1525089)
Supplement: Supplementary file 2 [file Table1.xlsx]

## Sheet: Template Settings Bayesian
																Model parameters												Advanced Settings
																Natural Parameters									Technical Parameters
			Default model averaged (Bridge Sampling)													Shape Parameter ticked			Shape Parameter not ticked, values determined by application, set by the application, not manually filled in (BMD +/- 6x BMD)			Shape Parameter ticked
Study	Analysis	CES	BMDL	BMD	BMDU	Outliers excluded	Response considered	Type of response	Independent variable	Covariate	Type of variation statistic	Sample size	Value for CES	Probability for BMD credible interval	Prior Specification	Background Minimum	Background Most likely	Background Maximum	Prior BMD Minimum	Prior BMD Most likely	Prior BMD Maximum	Maximum/minimum response, Minimum	Maximum/minimum response, Most likely	Maximum/minimum response, Maximum	Prior d	Distribution	Perform sensitivity analysis if needed	Sampling	Extend dose range	Number of draws to be made from the posterior distribution	Number of MCMC chains	Number of MCMC iterations	Number of MCMC iterations discarded as warmup	Model Inclusions	Note
Seacat et al. 2002	PFOS, HDL, f	5%	5.802	28.62	101.024	No	HDL	continuous summary	Mean_serum_PFOS_ug_mL	No	standard deviations	n	0.05	0.9	Default	N/A	N/A	N/A	N/A	N/A	N/A	N/A	N/A	N/A	N/A	Normal, Lognormal	Yes	Bridge Sampling (BS)	Yes	30000	3	3000	1000	All
Seacat et al. 2002	PFOS, HDL, f	10%	9.724	33.391	101.295	No	HDL	continuous summary	Mean_serum_PFOS_ug_mL	No	standard deviations	n	0.1	0.9	Default	N/A	N/A	N/A	N/A	N/A	N/A	N/A	N/A	N/A	N/A	Normal, Lognormal	Yes	Bridge Sampling (BS)	Yes	30000	3	3000	1000	All
Seacat et al. 2002	PFOS, HDL, f	28.6% (SD f)	26.368	63.597	122.648	No	HDL	continuous summary	Mean_serum_PFOS_ug_mL	No	standard deviations	n	0.286	0.9	Default	N/A	N/A	N/A	N/A	N/A	N/A	N/A	N/A	N/A	N/A	Normal, Lognormal	Yes	Bridge Sampling (BS)	Yes	30000	3	3000	1000	All
Seacat et al. 2002	PFOS, HDL, f	25.6% (GTES f)	22.703	58.391	115.854	No	HDL	continuous summary	Mean_serum_PFOS_ug_mL	No	standard deviations	n	0.256	0.9	Default	N/A	N/A	N/A	N/A	N/A	N/A	N/A	N/A	N/A	N/A	Normal, Lognormal	Yes	Bridge Sampling (BS)	Yes	30000	3	3000	1000	All
Seacat et al. 2002	PFOS, TT3, f	5%	7.837	24.446	65.579	No	TT3	continuous summary	Mean_serum_PFOS_ug_mL	No	standard deviations	n	0.05	0.9	Default	N/A	N/A	N/A	N/A	N/A	N/A	N/A	N/A	N/A	N/A	Normal, Lognormal	Yes	Bridge Sampling (BS)	Yes	30000	3	3000	1000	All
Seacat et al. 2002	PFOS, TT3, f	10%	14.278	37.661	78.173	No	TT3	continuous summary	Mean_serum_PFOS_ug_mL	No	standard deviations	n	0.1	0.9	Default	N/A	N/A	N/A	N/A	N/A	N/A	N/A	N/A	N/A	N/A	Normal, Lognormal	Yes	Bridge Sampling (BS)	Yes	30000	3	3000	1000	All
Seacat et al. 2002	PFOS, TT3, f	17.9% (SD f)	28.775	60.304	103.422	No	TT3	continuous summary	Mean_serum_PFOS_ug_mL	No	standard deviations	n	0.179	0.9	Default	N/A	N/A	N/A	N/A	N/A	N/A	N/A	N/A	N/A	N/A	Normal, Lognormal	Yes	Bridge Sampling (BS)	Yes	30000	3	3000	1000	All
Seacat et al. 2002	PFOS, TT3, f	13% (GTES f)	19.132	46.273	88.003	No	TT3	continuous summary	Mean_serum_PFOS_ug_mL	No	standard deviations	n	0.13	0.9	Default	N/A	N/A	N/A	N/A	N/A	N/A	N/A	N/A	N/A	N/A	Normal, Lognormal	Yes	Bridge Sampling (BS)	Yes	30000	3	3000	1000	All
																																			A non-default approach was necessary, as EFSA’s Bayesian BMD platform did not provide a meaningful background estimate for the original dataset using the default method. In this instance, the priors were set manually: the central estimate of the lowest decile +/− 1SD was used as the background prior, and the central estimate of the highest decile +/− 1SD was used as the prior for the maximum resp…
Steenland et al. 2009	PFOA, TC, f+m	5%	2.05	15.271	34.476	No	Mean_total_cholesterol_mg/dL	continuous summary	Median_PFOA_ng/mL	No	standard deviations	n	0.05	0.9	Informative	139 (Mean TC, decile 1 minus 1 SD (60))	199 (Mean TC, decile 1)	259 (Mean TC, decile 1 plus 1 SD (60))	0	172	1032	150 (Mean TC, decile 10 minus 1 SD (60))	210 (Mean TC, decile 10)	270 (Mean TC, decile 10 plus 1 SD (60))	EFSA default	Normal, Lognormal	Yes	Bridge Sampling (BS)	Yes	30000	3	3000	1000	All
Steenland et al. 2009	PFOS, TC, f+m	5%	9.565	19.058	27.241	No	Mean_total_cholesterol_mg/dL	continuous summary	Median_PFOS_ng/mL	No	standard deviations	n	0.05	0.9	Informative	135 (Mean TC, decile 1 minus 1 SD (62))	197 (Mean TC, decile 1)	259 (Mean TC, decile 1 plus 1 SD (62))	0	24.65	147.9	147.6 (Mean TC, decile 10 minus 1 SD (62))	209.6 (Mean TC, decile 10)	271.6 (Mean TC, decile 10 plus 1 SD (62))	EFSA default	Normal, Lognormal	Yes	Bridge Sampling (BS)	Yes	30000	3	3000	1000	All
Steenland et al. 2009	PFOS, TC, f+m	10%	18.703	50.686	116.426	No	Mean_total_cholesterol_mg/dL	continuous summary	Median_PFOS_ng/mL	No	standard deviations	n	0.1	0.9	Informative	135 (Mean TC, decile 1 minus 1 SD (62))	197 (Mean TC, decile 1)	259 (Mean TC, decile 1 plus 1 SD (62))	0	24.65	147.9	147.6 (Mean TC, decile 10 minus 1 SD (62))	209.6 (Mean TC, decile 10)	271.6 (Mean TC, decile 10 plus 1 SD (62))	EFSA default	Normal, Lognormal	Yes	Bridge Sampling (BS)	Yes	30000	3	3000	1000	All
Abraham et al. 2020	sum PFAS (PFOS, PFOA, PFHxS, PFNA), aDipht, f+m	5%	3.851	28.896	57.541	No	MeanDiphtheria	continuous summary	sumPFAS_ug_L	No	standard deviations	n	0.05	0.9	Default	N/A	N/A	N/A	N/A	N/A	N/A	N/A	N/A	N/A	N/A	Lognormal	Yes	Bridge Sampling	Yes	30000	3	3000	1000	Lognormal
Abraham et al. 2020	sum PFAS (PFOS, PFOA, PFHxS, PFNA), aDipht, f+m	10%	5.642	31.554	53.775	No	MeanDiphtheria	continuous summary	sumPFAS_ug_L	No	standard deviations	n	0.1	0.9	Default	N/A	N/A	N/A	N/A	N/A	N/A	N/A	N/A	N/A	N/A	Lognormal	Yes	Bridge Sampling	Yes	30000	3	3000	1000	Lognormal
Abraham et al. 2020	sum PFAS (PFOS, PFOA, PFHxS, PFNA), aDipht, f+m	54.3%	33.729	63.456	137.664	No	MeanDiphtheria	continuous summary	sumPFAS_ug_L	No	standard deviations	n	0.543	0.9	Default	N/A	N/A	N/A	N/A	N/A	N/A	N/A	N/A	N/A	N/A	Lognormal	Yes	Bridge Sampling	Yes	30000	3	3000	1000	Lognormal
Grandjean et al. 2012	PFOA, aDipht, f+m	5%	0.197	1.069	2.253	No	MeanDiphtheria	continuous summary	PFOA_median	No	standard deviations	n	0.05	0.9	Default	N/A	N/A	N/A	N/A	N/A	N/A	N/A	N/A	N/A	N/A	Lognormal	Yes	Bridge Sampling	Yes	30000	3	3000	1000	Lognormal
Grandjean et al. 2012	PFOA, aDipht, f+m	10%	0.337	1.233	2.407	No	MeanDiphtheria	continuous summary	PFOA_median	No	standard deviations	n	0.1	0.9	Default	N/A	N/A	N/A	N/A	N/A	N/A	N/A	N/A	N/A	N/A	Lognormal	Yes	Bridge Sampling	Yes	30000	3	3000	1000	Lognormal
Grandjean et al. 2012	PFOA, aDipht, f+m	73% (GTES f+m)	3.38	6.096	11.979	No	MeanDiphtheria	continuous summary	PFOA_median	No	standard deviations	n	0.73	0.9	Default	N/A	N/A	N/A	N/A	N/A	N/A	N/A	N/A	N/A	N/A	Lognormal	Yes	Bridge Sampling	Yes	30000	3	3000	1000	Lognormal
Grandjean et al. 2012	PFOS, aDipht, f+m	5%	1.683	6.555	12.024	No	MeanDiphtheria	continuous summary	PFOS_median	No	standard deviations	n	0.05	0.9	Default	N/A	N/A	N/A	N/A	N/A	N/A	N/A	N/A	N/A	N/A	Lognormal	Yes	Bridge Sampling	Yes	30000	3	3000	1000	Lognormal
Grandjean et al. 2012	PFOS, aDipht, f+m	10%	2.596	7.717	13.088	No	MeanDiphtheria	continuous summary	PFOS_median	No	standard deviations	n	0.1	0.9	Default	N/A	N/A	N/A	N/A	N/A	N/A	N/A	N/A	N/A	N/A	Lognormal	Yes	Bridge Sampling	Yes	30000	3	3000	1000	Lognormal
Grandjean et al. 2012	PFOS, aDipht, f+m	58.3% (GTES f+m)	13.743	23.053	42.881	No	MeanDiphtheria	continuous summary	PFOS_median	No	standard deviations	n	0.583	0.9	Default	N/A	N/A	N/A	N/A	N/A	N/A	N/A	N/A	N/A	N/A	Lognormal	Yes	Bridge Sampling	Yes	30000	3	3000	1000	Lognormal
